# Supplementary material for: Clinical situations for which 3D Printing is considered an appropriate representation or extension of data contained in a medical imaging examination: vascular conditions
Source: 3D Print Med. 2023 Nov 30;9:34. doi: 10.1186/s41205-023-00196-6 (PMC10688120; doi:10.1186/s41205-023-00196-6)
Supplement: Supplementary file 2 — Supplementary Material 2 [file 41205_2023_196_MOESM2_ESM.xlsx]

## Sheet: Sheet1
Appendix 2. Grading of each included study with a strength of evidence assessment according to ACR Appropriateness Criteria Evidence Document. Studies were categorized as either primarily diagnostic (Dx), therapeutic (Tx), or both (Dx and Tx) along with a designation of observational, experimental, or review/other category. The review/other category is designated for studies that did not meet the…
Categories	Article #	Reference		Study Type	Patients/Events	Study Objective (Purpose of Study)	Study Results	Study Quality
Thoracic Aortic Aneurysm	4	Three-dimensional printing for perioperative planning of complex aortic arch surgery	https://pubmed.ncbi.nlm.nih.gov/24882292/	Review/Other-Tx	1	In this study, we show the use of three-dimensional printing models for preoperative planning of surgery for patients with complex aortic arch anomalies.	In our patient the aortic measuring variables obtained through the CT scan data and the 3-D model did not differ. However, the preoperative model allowed a haptic perception and hands-on discussion of different therapeutic options and finally facilitated our decision-making process to perform a complex and high-risk FET procedure in our patient. We believe that the exact lifelike illustration of …	4
	5	Stent grafting simulation using a three-dimensional printed model for extensive aortic arch repair combined with coarctation	https://pubmed.ncbi.nlm.nih.gov/29528405/	Review/Other-Tx	1	We describe a case of preoperative stent grafting simulation using a three-dimensional (3D) printed model for extensive aortic arch repair in a 69-year-old woman with multiple aneurysms combined with coarctation.	Preoperative, experimental stent grafting using a 3D printed model indicated that infolding would likely not occur. Therefore, we proceeded with surgery, which was successful.	4
	6	A 3D Printed Aortic Arch Template to Facilitate Decision-Making Regarding the Use of an Externalized Transapical Wire during Thoracic Endovascular Aneurysm Repair	https://pubmed.ncbi.nlm.nih.gov/30114499/	Review/Other-Tx	1	A 3D aortic print could be used in advance to simulate the TEVAR procedure and facilitate any other decisions regarding additional transapical access.	A 3D print of a severely angulated aortic arch was used as a template to advance a stent graft, and this was achieved after pulling the top of the wire. This simulation assisted in decision-making relating to transapical access with a wire externalization.	4
	7	In vitro non-rigid life-size model of aortic arch aneurysm for endovascular prosthesis assessment	https://pubmed.ncbi.nlm.nih.gov/18054246/	Review/Other-Tx	N/A	The purpose of this study was to develop and validate a controlled and reproducible patient-derived process to produce a life-size in vitro model of aortic arch aneurysm for endovascular procedure simulation.	The final model was made by pouring silicone rubber to obtain a sturdy, life-size, soft, transparent, plastic cast, accurately reproducing both the internal and external anatomy of the aortic aneurysm. This model was used under perfusion by an extracorporeal circulation pump, to test ex vivo stent deployment.	4
	8	External Aortic Root Support to Prevent Aortic Dilatation in Patients With Marfan Syndrome	https://pubmed.ncbi.nlm.nih.gov/30165980/	Review/Other-Tx	24	The aim of this study was to assess effectiveness of PEARS (personalized external aortic root support) for prevention of aortic root dilatation in Marfan patients. The individual's aortic root is replicated by 3-dimensional printing.	The mean age of the patients was 33 ± 13.3 years (range: 16 to 58 years), and the mean aortic root diameter was 45 ± 2.8 mm (range: 41 to 52 mm). Follow-up was 6.3 ± 2.6 years. There was no increase in the aortic root and ascending aorta diameters, but there was a tendency toward reduction: annulus diameter 28.9 ± 2.3 mm to 28.5 ± 2.4 mm (change −0.39 mm, 95% confidence interval [CI]: −1.05 to 0.…	4
	9	Personalized external aortic root support (PEARS) in Marfan syndrome: analysis of 1-9 year outcomes by intention-to-treat in a cohort of the first 30 consecutive patients to receive a novel tissue and valve-conserving procedure, compared with the published results of aortic root replacement	https://pubmed.ncbi.nlm.nih.gov/24395977/	Experimental-Tx	30	In 2004, a total root and valve-sparing procedure, personalised external aortic support, was introduced. We report here results among the first 30 recipients.	Between 2004 and 2011, 30 patients, median age 28 years (IQR 20–44) had this operation and have been prospectively followed for 1.4–8.8 years by February 2013. During a total of 133 patient-years there were no deaths or cerebrovascular, aortic or valve-related events. These early outcomes are better than published results for the more radical extirpative root replacement operations.	2
	10	Implantation of an individually computer-designed and manufactured external support for the Marfan aortic root	https://pubmed.ncbi.nlm.nih.gov/24413003/	Review/Other-Tx	34	An alternative form of surgery which also achieves these objectives is ‘personalized external aortic root support’ (PEARS) [6], which is available in selected centres in Britain and Europe. PEARS is the subject of this Surgical Procedure description.	Follow-up is complete for the first 34 patients (June 2004 to November 2012) to a total of 127 patient-years. Since we submitted this paper, we have had an early death (the 34th patient) as a result of intraoperative injury to the left main coronary artery. The remaining 33 patients are alive and well from 3 to 103 months free from aortic, aortic valve or device-related events.	4
	11	A 3-D Dimensional Printed Aortic Arch Template to Facilitate the Creation of Physician-Modified Stent-grafts	https://pubmed.ncbi.nlm.nih.gov/30056789/	Review/Other-Tx	1	To demonstrate the utility of a 3-dimensional (3D) printed template of the aortic arch in the construction of a fenestrated and scalloped physician-modified stent-graft (PMSG).	To facilitate accurate placement of the openings in the graft, a 3D printed aortic arch template was prepared from the CTA data and gas sterilized. In the operating room, a Valiant stent-graft was inserted into the 3D printed template and deployed. Using ophthalmic cautery, a fenestration and a scallop were created; radiopaque markers were added. The PMSG was successfully deployed with no discrep…	4
	12	Three-Dimensional Printing to Guide the Application of Modified Prefenestrated Stent Grafts to Treat Aortic Arch Disease	https://pubmed.ncbi.nlm.nih.gov/31917223/	Review/Other-Tx	17	The aim of this study was to summarize the experience and outcomes of total endovascular repair of aortic arch disease using three-dimensional (3D) printing to guide the application of modified prefenestrated/branched stent grafts.	All procedures were completed in one stage with no conversions to sternotomy. Among all 17 patients, the operation was successful in 16. One patient was treated with a chimney graft and a stent graft fenestrated in situ because of distortion of the stent. The success rate of the technique was 94.18%. The average operation time was 4.18 ± 1.57 hr, and no patients died. No neurologic complications,…	4
	13	Three-Dimensional Printing-Assisted Fabrication of Stent Graft to Reconstruct the Total Aortic Arch	https://pubmed.ncbi.nlm.nih.gov/32339506/	Review/Other-Tx	1	We present our experience using 3-dimensional print-assisted fabrication of individualized stent grafts.	Intraoperative stent placement was successful. The deep hypothermic circulatory arrest time was only 5 minutes. The patient recovered well after surgery and no neurological complications occurred. Postoperative computed tomography angiography showed good stent expansion and no endoleak.	4
Abdominal Aortic Aneurysm	14	Use of a 3D printed hollow aortic model to assist EVAR planning in a case with complex neck anatomy: potential of 3D printing to improve patient outcome	https://journals.sagepub.com/doi/10.1583/14-4810L.1?url_ver=Z39.88-2003&rfr_id=ori:rid:crossref.org&rfr_dat=cr_pub%20%200pubmed	Review/Other-Tx	1	A patient with an abdominal aortic aneurysm had a highly angulated aortic neck with vertical takeoff of the renal arteries and a 15-mm shelf of horizontal neck below the renal artery on center lumen line analysis. We created a hollow model to test deploy a stent-graft prior to performing endovascular aneurysm repair (EVAR).	The graft was deployed in the hollow model, which was inspected and scanned prior to the procedure. The clinical implantation went well, and CT surveillance at 6 weeks confirmed satisfactory graft placement.	4
	15	A Pilot Study Assessing the Impact of 3-D Printed Models of Aortic Aneurysms on Management Decisions in EVAR Planning	https://pubmed.ncbi.nlm.nih.gov/26912523/	Review/Other-Tx	28	This study aims to use 3DP to help plan cases with EVAR. Endovascular repair of aortic aneurysms with difficult anatomy is challenging. There is no consensus for planning such procedures.	A total of 28 endovascular operators reviewed 144 cases. After review of the physical model, the management plan changed in 29 (20.1%) of 144 cases. Initial plan after CTA review was endovascular 73.6%, open repair 22.9%, and second opinion 3.5%. After model review, this became endovascular 67.4%, open repair 19.4%, and second opinion 4.8%. Although the general trend was toward more open procedur…	4
	16	How Precise are Preinterventional Measurements Using Centerline Analysis Applications	https://pubmed.ncbi.nlm.nih.gov/28587563/	Observational-Dx	3	The aim of this study was to evaluate different centerline analysis applications using objective ground truth from realistic aortic aneurysm phantoms with precisely defined geometry and centerlines to overcome the lack of unknown true dimensions in previously published in vivo validation studies.	The 3D centerline position mean error ranged from 0.7±0.8 to 2.9±2.5 mm between tested applications. All applications calculated centerlines significantly different from ground truth. Diameter mean errors varied from 0.5±1.2 to 1.1±1.0 mm among 3 applications, but exceeded 8.0±11.0 mm with one application due to an unsteady distortion of luminal dimensions along the centerline. All tested commerc…	2
	17	Vascular Deformation Mapping (VDM) of thoracic aortic aneurysm: an application for color 3D printing in aortic disease	https://www.ncbi.nlm.nih.gov/pmc/articles/PMC6330632/	Review/Other-Tx	1	The aim of this study was to demonstrate the feasibility of using the proposed VDM technique to measure interval change in aortic wall dimensions on routine clinical CTA studies of patients with TAA and dissection. In addition, we aim to compare the results of the VDM analysis with routine clinical CTA assessments in seeking to better understand the potential benefits and limitations of this nove…	This technique allows quantification of 3-dimensional changes in the aortic wall geometry through nonrigid coregistration of computed tomography angiography images and spatial Jacobian analysis of aortic deformation. Through several illustrative cases we demonstrate that this method can be used to measure changes in the aortic wall geometry among patients with stable and enlarging thoracic aortic…	4
	18	Precise treatment of aortic aneurysm by three-dimensional printing and simulation before endovascular intervention	https://pubmed.ncbi.nlm.nih.gov/28400556/	Review/Other-Tx	2	In this study, three-dimensional printing (3Dp) models and simulation surgeries (SSs) were applied in two challenging aortic cases. The first was an abdominal aortic aneurysm with a complex neck, and the second was a thoracic aortic dissection aneurysm (TADA) with an angled arch.	In challenging cases of AAA and TADA, both CT scans and CT three-dimensional reconstructions minimally present the precise anatomic condition of the aorta5. In terms of demonstrating the spatial relations between aorta and the branches and visceral arteries, 3Dp models have an incomparable advantage over conventional auxiliary examinations. In our study, it was easy to reveal that the anatomical …	4
	19	Patient-Specific Rehearsal Feasibility before Endovascular Repair of Ruptured Abdominal Aortic Aneurysm	https://pubmed.ncbi.nlm.nih.gov/31478457/	Review/Other-Tx	10	To evaluate the feasibility of a patient-specific rehearsal (PsR) before emergency endovascular aneurysm repairs (eEVAR) and its influence on the operation.	PsR in rAAA is feasible, with no time delay in eEVAR procedures when PsR is performed in parallel to a standard approach. PsR optimized endograft device deployment accuracy and orientation. The use of PsR before eEVAR could potentially decrease technical errors during procedure planning, optimize operative strategy, and reduce the number of stent-graft components and thus treatment costs.	4
	20	3D printed model-based simulation of laparoscopic surgery for descending colon cancer with a concomitant abdominal aortic aneurysm	https://pubmed.ncbi.nlm.nih.gov/31440952/	Review/Other-Tx	1	The patient was at a high risk of colonic obstruction as the tumor had invaded the entire circumference of the colon (Fig. 1c). So, we decided to perform laparoscopic descending colectomy, prior to the aneurysm surgery. We created the three-dimensional (3D) model of AAA and colon based on CT images (Fig 2a) with sculpted skin cover mimicking a pneumoperitoneum (Fig. 2b–d) to confirm the safety of…	The ports were arranged following the 3D model simulation (Fig. 5a, b), and the surgery proceeded with the selected ports used to work the forceps and camera (Fig. 5c, d). The LS was completed without any damage to the abdominal aorta and the patient was discharged from the hospital with no complications. No adhesion was observed when subsequent open AAA surgery was performed 4 months later.	4
	21	Simulation of Endovascular Aortic Repair Using 3D Printed Abdominal Aortic Aneurysm Model and Fluid Pump	https://pubmed.ncbi.nlm.nih.gov/31197454/	Review/Other-Tx	22	This study describes detailed methodology and validation of endovascular aortic repair (EVAR) simulation using 3D printed AAA model connected to hemodynamic pump.	A total of 22 EVAR simulation procedures were performed with mean procedure time of 37 ± 12 min. Experienced trainees had significantly lower total procedural time (32 ± 9 vs. 44 ± 6 min, P = 0.003) and fluoroscopic time (13 ± 5 vs. 23 ± 8 min, P = 0.005). All experienced trainees completed the procedure independently in < 45 min, compared to six (46%) of those with less EVAR experience (P = 0.01…	4
	22	On the optomization of low-cost FDM 3D printers for accurate replication of patient-specific abdominal aortic aneurysm geometry	https://pubmed.ncbi.nlm.nih.gov/29782613/	Review/Other-Tx	N/A	The main aim of this study was to investigate the possibility of producing an accurate, flexible, semi-transparent patient-specific AAA model using a low-cost FDM machine.	It was found that an increase in printing speed decreased printing accuracy, whilst using an infill percentage of 100% and printing nozzle temperature of 255 °C produced the most transparent results. The model had fair transparency, allowing external inspection of model inserts such as stent grafts, and good flexibility with an overall discrepancy between CAD and physical model average wall thick…	4
	23	Use of 3-Dimensional Printing to Create Patient-Specific Abdominal Aortic Aneurysm Models for Preoperative Planning	https://pubmed.ncbi.nlm.nih.gov/30217582/	Review/Other-Tx	N/A	The authors of this review created a new method for preoperative FEVAR planning by using patient-specific, low-cost, 3D printed aneurysm models to assist with sizing the endograft and locating appropriate fenestration holes.	The time taken for isolation, segmentation, and optimization of the digital 3D model from the DICOM files of the CT scan was approximately 2hours. The image-to-print time on a 1:1 scale in optimal quality was 3hours. The 3D print used approximately $30 of printing material to produce a high-fidelity 3D printed model.	4
	24	Rapid prototyping in aortic surgery	https://pubmed.ncbi.nlm.nih.gov/26803324/	Review/Other-Tx	1	There are cases when extensive angulations/tortuosities of the iliac arteries or of the neck endanger the completion of an endovascular procedure, which can increase morbidity/mortality and the cost of the procedure. To perceive aortic aneurysm's spatial configuration and anatomy, technology permits 3D printing of a model. In this study, a 3D model of an AAA was printed and studied.	The whole procedure was easy to perform; only sufficient technology acquaintance was demanded. The 3D preoperative model demonstrated the exact anatomy which allowed us to understand the aneurysm configuration in space. The 3D tangible model supplied us with information regarding the size of the appropriate stent graft and the localization of the sealing zones. The patient was managed endovascula…	4
	25	A novel vision-based system for quantitative analysis of abdominal aortic aneurysm deformation	https://pubmed.ncbi.nlm.nih.gov/31088563/	Review/Other-Dx	4	As deformation of aneurysm wall is crucial parameter in assessing wall rupture, we aimed to develop and validate a Non-Invasive Vision-Based System (NIVBS) for the analysis of 3D elastic artificial abdominal aortic models. 3D-printed elastic AAA models from four patients were applied for the reconstruction of real hemodynamic.	Image square analyses indicated that the optimal distance between the camera's lens and the investigated object was in the range of 0.30-0.35 m. There was approximately 1.44% difference observed in aneurysm diameters between NIVBS (86.57 ± 5.86 mm) and AngioCT (87.82 ± 6.04 mm) (p = 0.7764). The accuracy of developed algorithm for the reconstruction of the AAA deformation was equal to 98.56%. Bla…	4
	26	Abdominal aortic aneurysm and stent graft phantom manufactured by medical rapid prototyping	https://pubmed.ncbi.nlm.nih.gov/12102326/	Review/Other-Tx	N/A	A novel human aorta phantom built by medical rapid prototyping for use in computed tomography (CT) scanning is described.	Results not stated in abstract	4
	27	Accessing 3D Printed Vascular Phantoms for Procedural Simulation	https://pubmed.ncbi.nlm.nih.gov/33585550/	Experimental-Tx	N/A	We offer an accessible, low-cost guide to producing vascular anatomical models using routine CT angiography, open source software packages and a variety of 3D printing technologies.	3D printed AAA phantoms were a valuable addition to standard CT angiogram reconstructions in the simulation of complex cases, such as short or very angulated necks, or for positioning fenestrations in juxtarenal aneurysms. Hollow flexible models were particularly useful for device selection and in planning of fenestrated EVAR. In addition, these models have demonstrated utility other settings, su…	4
	28	Feasibility of an endovascular training and research environment with exchangeable patient specific 3D printed vascular anatomy: Simulator with exchangeable patient-specific 3d-printed vascular anatomy for endovascular training and research	https://pubmed.ncbi.nlm.nih.gov/32305378/	Review/Other-Tx	N/A	The aim of this project was to develop an authentic and modular endovascular simulation environment with patient-specific vascular anatomy for training and research purposes.	We developed an authentic endovascular simulator with an exchangeable patient-specific vascular anatomy and performed an EVAR procedure under realistic conditions. The evaluation of the accuracy of the vascular models showed little deviation when compared with the original CT data.	4
	29	A simulator for training in endovascular aneurysm repair: The use of three dimensional printers	https://pubmed.ncbi.nlm.nih.gov/28647340/	Experimental-Tx	10	To develop an endovascular aneurysm repair (EVAR) simulation system using three dimensional (3D) printed aneurysms, and to evaluate the impact of patient specific training prior to EVAR on the surgical performance of vascular surgery residents in a university hospital in Brazil.	After patient specific training was implemented, the total fluoroscopy time was reduced by 30% (control group: mean 48 min [95% CI 40–58] vs. training group: 33 min [95% CI] 26–42), the total procedure time was reduced by 29% (control group: mean 292 min [95% CI 235–336] vs. training group: 207 min [95% CI 173–247]), and the volume of contrast agent used was reduced by 25% (control group: mean 87…	2
	30	Comparison of segmentation software packages for in-hospital 3D print workflow	https://pubmed.ncbi.nlm.nih.gov/34222558/	Experimental-Dx	N/A	A comparative study has been conducted to compare segmentation performance of Philips IntelliSpace Portal® (PISP), Mimics Innovation Suite (MIS), and DICOM to PRINT® (D2P).	Statistically significant differences in segmentation time were found between PISP and MIS with respect to the segmentation of ACs ( p=<0.001p=<0.001 ) and AAAs ( p=0.031p=0.031 ). Furthermore, statistically significant differences in segmentation time were found between PISP and D2P for segmentations of AAAs ( p=0.008p=0.008 ). There were no statistically significant differences in segmentation …	2
	31	3D printing of an aortic aneurysm to facilitate decision making and device selection for endovascular aneurysm repair in complex neck anatomy	https://pubmed.ncbi.nlm.nih.gov/24325705/	Review/Other-Tx	1	To describe rapid prototyping or 3-dimensional (3D) printing of aneurysms with complex neck anatomy to facilitate endovascular aneurysm repair (EVAR).	The CT data were segmented, processed, and converted into a stereolithographic format representing the lumen as a 3D volume, from which a full-sized replica was printed within 24 hours. The model demonstrated that the neck was adequate for stent-graft repair using the Aorfix device.	4
	32	Accuracy evaluation of patient-specific 3D-printed aortic anatomy	https://pubmed.ncbi.nlm.nih.gov/33137459/	Observational-Dx	6	The aim of this study was to investigate the accuracy of patient-specific 3D-printed aortic anatomies.	The mean deviation of the six 3D-vascular models ranged between -0.73 mm and 0.14 mm compared to the original CT-data. The relative deviation of the measured values showed no significant difference between the 3D-vascular and the original patient CT-data.	1
	33	Three-dimensional printing-guided fenestrated endovascular aortic aneurysm repair using open source software and physician-modified devices	https://pubmed.ncbi.nlm.nih.gov/31891021/	Review/Other-Tx	2	We describe an effective and inexpensive technique using free computer-aided design software to create a real 1:1 aortic 3D model that can easily be printed and quickly sterilized. This aortic model can be used to create a physician-modified endograft and to place fenestrations in an accurate way, with potential for shorter and more precise procedures and better long-term results. Two cases are p…	Aortic 3D models and prints can be created using open free software at low cost. Early experience demonstrates that 3D printing is a useful technology to design PMEGs with high accuracy that may facilitate the precise location of fenestrations for a faster and more efficient procedure. This technique helps reduce procedure and fluoroscopy time and could improve long-term outcomes. A larger number…	4
	34	Preoperative Planning for Physican-modified Endografts Using a Three-Dimensional Printer	https://pubmed.ncbi.nlm.nih.gov/31636743/	Review/Other-Tx	N/A	This article focuses on the applications of 3D printing in physician-modified endovascular graft (PMEG) for juxtarenal aortic pathologies.	In conclusion, the current roles and future outlooks of 3D printing for juxtarenal PMEG are discussed. With the aid of this rapidly evolving technology, patients suffering from complex juxtarenal aortic pathologies may be treated with stent-graft technologies, preserving blood circulation to vital organs and extending the length of proximal sealing zone.	4
	35	The influence of prototype testing in three-dimensional aortic models on fenestrated endograft design	https://pubmed.ncbi.nlm.nih.gov/28216360/	Review/Other-Tx	60	The aim of this investigation was to assess the impact of 3D model construction and prototype testing on the design of the final sterile endograft.	Between April 1, 2013, and August 18, 2015, 60 fenestrated Anaconda devices were implanted. Through prototype testing, engineers were able to identify and report potential risks to technical success related to use of the custom device for the respective patient. Theoretical concerns about endograft fit in the rigid model were expressed in 51 cases (85.0%), and the engineers suggested potential ch…	4
	36	Interobserver variability in physician-modified endograft planning by comparison with a three-dimensional printed aortic model	https://pubmed.ncbi.nlm.nih.gov/26607872/	Observational-Dx	7	We hypothesized that vessel position measurements from reconstructed imaging do not represent the true vessel position as obtained from a three-dimensional (3D) printed physical model of the visceral aortic segment.	Both the individual measurements and the average of the measurements were statistically accurate (significant) for the bottom of the superior mesenteric artery and the top and bottom of both the right and left renal arteries. There was variability and inaccuracy in all visceral vessel angles and in the bottom of the celiac artery (the top and the angle of the celiac artery were the arbitrary refe…	3
	37	3D Printed Abdominal Aortic Aneurysm Phantom for Image Guided Surgical Planning with a Patient Specific Fenestrated Endovascular Graft System	https://pubmed.ncbi.nlm.nih.gov/28638171/	Review/Other-Tx	1	In this study, we present a full-scale, flexible, patient-specific 3D printed phantom of abdominal and peripheral vasculature which has been used for X-ray guided vascular simulation of a FEVAR procedure.	With training on the patient-specific 3D printed AAA phantom, the clinical team optimized their procedural strategy. Anatomical landmarks and all devices were visible under x-ray during the simulation mimicking the clinical environment. The actual patient procedure went without complications.	4
	38	A novel measurement technique for the design of fenestrated stent grafts: Comparison with three-dimensional aorta models	https://pubmed.ncbi.nlm.nih.gov/24294038/	Review/Other-Tx	10	To demonstrate a measurement technique that may be used for the design of fenestrated stent grafts to repair endovascular aneurysms, and to compare these measurements, obtained using archived two-dimensional patient data, with measurements obtained using a three-dimensional (3-D) computer-assisted design model.	A total of 10 fenestrated stent grafts were fabricated. The proximal landing section above the celiac axis (one point of the wall being defined as the standard point) was 3 cm, and the distal flared section was 3 cm below the lowest renal artery. Ten computer-assisted design aorta models were successfully constructed. Measurements of the aortic diameter showed high agreement between those obtaine…	4
	39	Pre-sewn Multi-branched Aortic Graft and 3D-Printing Guidance for Crawford Extent II or III Thoracoabdominal Aortic Aneurysm Repair	https://pubmed.ncbi.nlm.nih.gov/33971296/	Review/Other-Tx	20	In this study, we present and describe the operative outcomes of TAAA open repair with an octopod technique. We have manually constructed multi-branched thoracoabdominal aortic graft (octopod technique) using one 4-branched TAAA graft, and additional 4-branched aortic arch graft or multiple 10mm grafts in order to reattach intercostal arteries in a same manner as visceral vessels were implanted i…	The present paper presents open repair of TAAA using the octopod graft, which is designed for Crawford extent II or III TAAA repair. The octopod graft is manually constructed using two different commercially available aortic grafts, which are 4-branched aortic arch graft and 4-branched TAAA graft. Without 3D-printing guidance, the two grafts were spatially oriented based on preoperative CT images…	4
	40	The Influence of 3D Printed Aortic Models on the Evolution of Physician Modified Stent Grafts for the Urgent Treatment of Thoraco-abdominal and Pararenal Aortic Pathologies	https://pubmed.ncbi.nlm.nih.gov/33272811/	Review/Other-Tx	19	The aim was to describe the outcomes of high risk patients with symptomatic or contained rupture of pararenal (PRAs) and thoraco-abdominal aortic aneurysms (TAAAs) with anatomy unsuitable for commercially available stent grafts who underwent fenestrated endovascular aneurysm repair (FEVAR) using physician modified stent grafts (PMSGs) planned with 3D image analysis software (3DIMAS), and 3D print…	Seven patients (36.8%) were treated with PMSGs using 3DIMAS (three PRAs, three type IV, and one type III TAAAs), and 12 patients (63.2%) received PMSGs using 3DAMs (five PRAs, seven type IV TAAAs). Six patients presented with contained aortic rupture and 13 patients were treated for symptomatic aortic aneurysm. Mean aortic diameter was 72 ± 10 mm. The choice of stent graft for fenestration was th…	4
	41	3D printing guiding stent graft fenestration: A novel technique for fenestration in endovascular aneurysm repair	https://pubmed.ncbi.nlm.nih.gov/27928064/	Review/Other-Tx	1	To describe a novel approach, 3D printing guiding stent graft fenestration, for fenestration during endovascular aneurysm repair for juxtarenal abdominal aortic aneurysm.	With the help of this 3D printed skin template, we fenestrated the stent graft accurately and rebuilt the bilateral renal artery successfully. This is the first clinical case that used 3D printing guiding stent graft fenestration, which is a novel approach for precise fenestration on stent graft on the table during endovascular aneurysm repair.	4
	42	A Flexible 3D Printed Template to Assist with Physician Modified Endografts for FEVAR	https://pubmed.ncbi.nlm.nih.gov/33422439/	Review/Other-Dx	N/A	We present a novel translucent, flexible 3D printed template which simulates aortic conformation. Flexible templates better approximate the straightening of native aorta when endografts are deployed and may assist fenestration planning to reduce the risk of splanchnic vessel misalignment.	The visceral segment of a juxtarenal AAA was modelled from a computed tomography aortogram, with the splanchnic vessels cropped at their origin to allow fenestrations to be marked (Fig. 1). A Projet 3500 3D printer (3D Systems Corporation, Rock Hill, USA; cost €70 000) was used to print the flexible template. The 3D printed templates are sterilised using ethylene oxide or autoclave techniques. Lu…	4
	43	Custom fenestration templates for endovascular repair of juxtarenal aortic aneurysms	https://www.ncbi.nlm.nih.gov/pmc/articles/PMC4444381/	Review/Other-Tx	N/A	We have developed a method to create patient-specific fenestration templates that allow for faster and more accurate endograft modification	We have demonstrated a procedure to create a template based on each patient’s anatomy that provides a simple and accurate guide for on-site placement graft fenestrations. Without the template, fenestration planning time for physician-modified grafts varies with experience and case complexity. Early in the experience of one co-author (BWS), the time required for workstation measurements was in the…	4
	44	A 3D-printed patient-specific model to assist decision making in endovascular treatment of thoracoabdominal aortic aneurysm	https://pubmed.ncbi.nlm.nih.gov/28948756/	Review/Other-Tx	N/A	Unable to access paper	Unable to access paper	4
	45	Procedural and perioperative results in patients treated with fenestrated endovascular aneurysm repair planned by automated software in a physician-sponsored investigational device exemption trial of physician-modified endografts	https://pubmed.ncbi.nlm.nih.gov/29706473/	Review/Other-Tx	30	The purpose of this study was to validate the use of automated planning software to design fenestrated endografts and to treat patients with complex abdominal aortic aneurysms.	Standard, off-the-shelf abdominal aortic aneurysm endografts from multiple manufacturers were modified on the back table by the physician according to the automated graft plan in the form of a patient-specific three-dimensional printed cylindrical template. At the index procedure, 100% (30/30) of the patient-specific, surgeon-modified grafts were implanted with preservation of 97% (84/87) of bran…	4
	46	Impact of Insertion Technique and Iliac Artery Anatomy on Fenestrated Endovascular Aneurysm Repair	https://pubmed.ncbi.nlm.nih.gov/31455138/	Review/Other-Tx	N/A	To develop a mechanically realistic aortoiliac model to evaluate anatomic variables associated with stent-graft rotation and to assess common deployment techniques that may contribute to rotation.	In the rigid idealized models, stent-graft rotation increased with increasing torsion; torsion levels of 1.6, 2.6, and 3.6 mm-1 had mean rotations of 5.2°±0.03°, 11.2°±4.8°, and 27.6°±13.0°, respectively (p<0.001). In the flexible models, the highest rotation (58°±3.0°) was observed in models with high torsion and high rigidity (7.5 mm-1 net torsion and 254 N·m2 flexural rigidity). No rotation wa…	4
Visceral Aneurysm/Pseudoaneurysm	47	3D Printing of Preoperative Simulation Models of a Splenic Artery Aneurysm: Precision and Accuracy	https://pubmed.ncbi.nlm.nih.gov/28130050/	Review/Other-Tx	N/A	This study aimed to apply 3D printing to the production of hollow splenic artery aneurysm models for use in the simulation of endovascular treatment, and to evaluate the precision and accuracy of the simulation model.	Most voxels overlapped among the models. The cross-sectional areas were similar among the models, with SDs <0.05 cm2. The mean cross-sectional areas of the splenic artery aneurysm were slightly smaller than those calculated from the original mask images. The maximum mean cross-sectional areas calculated perpendicular to the x- and y-axes were 3.90 cm2 (SD, 0.02) and 4.33 cm2 (SD, 0.02), whereas t…	4
	48	Using 3D printed models for planning and guidance during endovascular intervention: a technical advance	https://www.ncbi.nlm.nih.gov/pmc/articles/PMC4498430/	Review/Other-Tx	1	In a complex case of multiple splenic artery aneurysms, 3D printed vascular models were successfully created using free software and low-cost Internet 3D printing services, and were used for preoperative planning and intraoperative guidance.	Full-scale plastic models were successfully produced. Testing determined the optimal puncture site for catheter positioning. A guide catheter, base catheter, and microcatheter combination selected during testing was used intraoperatively with success, and the need for repeat angiograms to optimize image orientation was minimized. A difficult and unconventional procedure was successful in treating…	4
	49	Robotic Treatment of Complex Splenic Artery Aneurysms with Deep Hilar Location: Technical Insights and Midterm Results	https://pubmed.ncbi.nlm.nih.gov/32283302/	Review/Other-Tx	4	The present case series aims to assess the value of robotic treatment of splenic artery aneurysms in patients unfit for surgery.	Robotic surgery was used to treat four patients affected by splenic artery aneurysms, with the guidance of 3D printed patient-specific models. All patients, after aneurysm excision, received reconstruction of the splenic artery by direct anastomosis. All cases were treated successfully without mortality. Reintervention-free survival at 24-month mean follow-up is 100%, and no systemic complication…	4
	50	3D-Printed Visceral Aneurysm Models Based on CT Data for Simulations of Endovascular Embolization: Evaluation of Size and Shape Accuracy	https://pubmed.ncbi.nlm.nih.gov/28731812/	Observational-Dx	19	The objective of this study is to verify the accuracy of 3D-printed hollow models of visceral aneurysms created from CT angiography (CTA) data, by evaluating the sizes and shapes of aneurysms and related arteries.		3
	51	Three-dimensional printing for preoperative planning of renal artery aneurysm surgery	https://www.jvascsurg.org/article/S0741-5214(16)00154-3/fulltext	Review/Other-Tx	1	To our knowledge, this is the first implementation and clinical application in complex reconstruction of a renal artery aneurysm described in the vascular surgery literature.	The patient underwent an open repair of the renal artery aneurysm using a reversed, bifurcated right great saphenous vein graft (D). Her postoperative course was unremarkable, with normal renal function, and she was discharged on postoperative day 6. Her antihypertensive medications were discontinued postoperatively. A renal artery duplex ultrasound scan confirmed a patent bypass graft.	4
	52	Occlusion of an ascending aortic pseudoaneurysm with intraoperative echocardiography and a printed model	https://www.jtcvs.org/article/S0022-5223(16)00293-2/fulltext	Review/Other-Tx	1	We report the successful occlusion of an ascending aortic pseudoaneurysm (AAP) with intraoperative transesophageal echocardiography (TEE) and a 3D printing model.	The entire procedure lasted several minutes and caused minimal vessel injury and hemodynamic changes. The postoperative period was uneventful, and the patient recovered quickly. The device is a lifelong implant and does not necessarily need postoperative anticoagulation considering the hemodynamics in the ascending aorta. Follow-up CT scan at 2 weeks confirmed complete occlusion of the AAP.	4
	53	3D model-guided transcatheter closure of ascending aorta pseudoaneurysm with the novel Amplatzer Trevisio intravascular delivery system	https://pubmed.ncbi.nlm.nih.gov/34463417/	Review/Other-Tx	1	This article reports on a 3D printed model-guided percutaneous closure of a huge AAP (ascending aorta pseudoaneurysm) using an Amplatzer Septal Occluder (Abbott, Plymouth MN) implanted by the recently commercialized Amplatzer Trevisio Intravascular Delivery System.	No para-device leak was imaged at final angiographic evaluation. After the procedure, the patient showed sudden improvement of hemodynamic stability and was finally discharged after 18 days in good clinical conditions under mild heart failure therapy. At predischarge CT evaluation, complete occlusion of the pseudoaneurysmal mass was imaged	4
Aortic Dissection	54	The Interactive Use of Multi-Dimensional Modeling and 3D Printing in Preplanning of Type A Aortic Dissection	https://onlinelibrary.wiley.com/doi/abs/10.1111/jocs.12772	Review/Other-Tx	3	The aim of this paper was to create patient-specific MDCT-based virtual digital and physical models of patients with Type A acute aortic dissection (TAAD) using stereolithography (STL) technology. This may be useful in facilitating surgical and interventional repair.	The processing time for generation of a digital model was 7–10 minutes, which will not affect its clinical application even in TAAD preplanning. The production of these models in physical fashions took more than one hour, which may limit its clinical application in TAAD. This challenge would be resolved by using available fast 3D printers. The printed models represent real shape and anatomy of th…	4
	55	Twelve-year Follow-up Post-Thoracic Endovascular Repair in Type B Aortic Dissection Shown by Three-dimensional Printing	https://pubmed.ncbi.nlm.nih.gov/30287292/	Review/Other-Tx	1	We herein present the complications and re-intervention modalities that were faced during the 12-year follow-up after TEVAR in a patient who initially presented with complicated TBAAD (Type B acute aortic dissection).	Endovascular repair successfully excluded the flow through the primary entry tear but during the 12-year follow-up period the patient experienced several complications and re-interventions. Various full-size three-dimensional (3D) models of the patient-specific vasculature were printed to better explain the different interventional interventions over the 12 years of follow-up and as a hands-on to…	4
	56	Investigation of Three-dimensional Printing Materials for Printing Aorta Model Replicating Type B Aortic Dissection	https://pubmed.ncbi.nlm.nih.gov/33602103/	Experimental-Dx	1	This study aims to determine a printing material that has both elastic property and radiology equivalence close to the real aorta for simulation of endovascular stent-graft repair of aortic dissection.	Both Visijet CE-NT and Agilus have tensile strength and elongation close to actual patient's tissue properties producing similar CT attenuation. Visijet CE-NT A30 is considered the appropriate material for printing aorta to simulate contrast-enhanced CT imaging of type B aortic dissection. Due to the lack of body phantoms in the experiments, further research with the simulation of realistic anato…	3
	57	A Mock Circulation Loop for In Vitro Hemodynamic Evaluation of Aorta: Application in Aortic Dissection	https://pubmed.ncbi.nlm.nih.gov/34342237/	Experimental-Dx	20	In this study, a mock circulation loop (MCL) that integrated the Windkessel element and patient-specific silicone aortic phantoms was proposed to reproduce the aortic flow environment in vitro.	In normal resting condition, the simulated heart rate and systemic flow rate were 60 bpm and 4.85 L/minute, respectively. For the LHF condition, the systolic and diastolic blood pressures were 75.94±0.77 mmHg and 57.65±0.35 mmHg, respectively. By tuning the vascular compliance and peripheral resistance, the flow distribution ratio (FDR) of each aortic branch was validated by the standardized data…	3
	58	3D-Printing-Based Open Repair of Extensive Thoracoabdominal Aorta in Severe Scoliosis	https://www.semthorcardiovascsurg.com/article/S1043-0679(18)30219-3/fulltext	Review/Other-Tx	1	In the present case with severe scoliosis, highly displaced configurations in visceral, segmental arteries as well as the extremely tortuous main stem aorta were challenging requiring high level of surgical planning and performance. To address these anatomical hurdles, 3D-printing method was used based on the 3D-CT image to understand detailed anatomies on-hands.	Total procedural and cardiopulmonary bypass times were 6.8 hours and 184 minutes, respectively, including 11 minutes of circulatory arrest. Postoperative courses were uncomplicated without postoperative bleeding or neurologic events. Figure 2 depicts the final images of an interposed vascular graft of the TAA.	4
	59	Use of three dimensional-printing in the management of floating aortic thrombus due to occult aortic dissection: A case report	https://pubmed.ncbi.nlm.nih.gov/33728322/	Review/Other-Dx	1	We report a rare case of a floating aortic thrombus due to occult AD, which was demonstrated by the combination of computed tomography angiography (CTA) and three-dimensional (3D) printing. The thrombus was successfully managed by endovascular treatment.	The postoperative recovery of this patient was uneventful. No physical signs of systemic embolism were found, and his back pain was rapidly alleviated. He was discharged on postoperative day 3 with antiplatelet therapy. At 1 year of follow-up, CTA showed a well-formed stent graft, and no filling defect was found in the stent-graft and thoracic aorta (Figure 4).	4
	60	Total endovascular repair of an intraoperative stent-graft deployed in the false lumen of Stanford type A aortic dissection: A case report	https://pubmed.ncbi.nlm.nih.gov/32190633/	Review/Other-Tx	1	We report our experience with total endovascular repair of an intraoperative stent-graft deployed in the false lumen.	The patient suffered from acute renal failure after the thoracic aortic stent implantation and interventional occlusion operation. However, he did not develop renal failure or spinal cord injury after the second EVAR. A computed tomography scan was performed at 3 mo after the operation. The results showed that all of the stents were in the right positions and all of the branch arteries were paten…	4
	61	Treatment of Stanford type A aortic dissection with triple pre-fenestration, reduced diameter, and three-dimensional-printing techniques: A case report	https://pubmed.ncbi.nlm.nih.gov/33511183/	Review/Other-Tx	1	We reported a case of TAAD that was successfully treated by triple pre-fenestration, reduced diameter, and three-dimensional (3D)-printing techniques.	The CTA examination performed 3 mo after the surgery showed that the stents were in the correct position without displacement, and all three branches of the aortic arch were unobstructed. An intramural hematoma had formed. However, there was a small endoleak outside of the aortic stent-graft (Figure ​(Figure2).2). Fortunately, the 1st year follow-up CTA examination after surgery indicated that th…	4
Coarctation	62	Transcatheter Treatment of “Complex” Aortic Coarctation Guided by Printed 3D Model	https://www.ncbi.nlm.nih.gov/pmc/articles/PMC8311344/	Review/Other-Tx	1	The transcatheter approach is nowadays considered a cost-effective alternative to surgery in adults with “complex” aortic coarctation. The printed 3D model was crucial in planning transcatheter treatment of a complex case of postsurgical aortic re-coarctation, due to coexistence of transverse aortic arch stenosis and pseudoaneurysm as well as aneurysm of the descending aorta.	The patient was uneventfully discharged home after 10 days in fairly good clinical condition, except for moderate hypo-chromic anemia. Over mid-term follow-up, her clinical conditions steadily improved, as did the pharmacologic control of the systemic pressure. CT scan performed 3 months after the procedure confirmed the effective dilatation of the re-coarctation site, as well as compete sealing …	4
	63	The use of a three-dimensional print model of an aortic arch to plan a complex percutaneous intervention in a patient with coarctation of the aorta	https://pubmed.ncbi.nlm.nih.gov/28148330/	Review/Other-Tx	1	We describe a case where we used a three-dimensional print model to plan a complex percutaneous intervention in a patient with coarctation of the aorta.		4
	64	Accessing a new coarctation repair simulator based on real patient's anatomy	https://pubmed.ncbi.nlm.nih.gov/31796136/	Review/Other-Tx	2	To perform the preliminary tests of coarctation of aorta repair trainer, evaluate the surgical properties of the simulation and to assess and enhance residents' skills.	Two residents performed nine simulations each. Last four runs were performed with thoracic wall attached. All phantoms performed well, enabling tissue-like handling and cutting, excellent suture retention, and satisfactory elasticity. Median anastomosis times were 22'33″ and 24'47″ for phantoms without and with thoracic wall (p = not significant (NS)). Median times needed to pass suture through o…	4
Penetrating aortic ulcer	65	3-Dimensional Aortic Model to Create a Fenestrated Stent Graft for the Urgent Treatment of a Paravisceral Penetrating Aortic Ulcer	https://pubmed.ncbi.nlm.nih.gov/30553713/	Review/Other-Tx	1	We are the first to present the use of a sterilized three-dimensional aortic model to facilitate the planning of PMSG (physician-modified stent graft) deployment for the urgent treatment of a symptomatic penetrating aortic ulcer.	To increase the accuracy of the localization of the openings in the stent graft, a clear rigid hollow 3-dimensional aortic model (3D-AM) that included 6-mm holes at the locations of visceral vessels was created using a three-dimensional printer and biocompatible material (Formlabs, Somerville, Massachusetts) (Figure 2A). A 30 × 150 mm Valiant Captivia thoracic stent graft (Medtronic, Minneapolis,…	4
Lower Extremity Vascular Disease	68	Evaluation of 3D printing in planning, practicing, and training for endovascular lower extremity arterial interventions	https://pubmed.ncbi.nlm.nih.gov/33768977/	Review/Other-Dx	16	In this study, we aimed to examine the role of 3D printing on pre-procedural detailed assessment of the anatomy and disease and determination of access site, type and size of materials to be used, and finally technical success for the purpose of sharing these models for medical professional education.	All procedures were simulated in the catheter lab by the same operator on physical models under X-ray. Those simulations yielded a different access site preference in five (31.2%) patients (three ipsilateral femoral artery access shifted to contralateral and two contralateral shifted to ipsilateral) and different sheath-catheter and wire preference in eight (50%) patients, whereas treatment optio…	3
	69	Simulation and Training of Needle Puncture Procedure with a Patient-Specific 3D Printed Gluteal Artery Model	https://pubmed.ncbi.nlm.nih.gov/32143426/	Review/Other-Tx	N/A	This study aimed to investigate the methodology of manufacturing a low-cost 3D replica of the gluteal artery and surrounding tissues based on the patient’s computed tomography data. We also attempted to determine the utility of such a model as an aid in pre-procedural planning and medical training, using questionnaires for endovascular specialists involved in the process.	The arterial system, including the superior GA with its division branches, and pelvic area bones were 3D printed. The 3D model was embedded in the buttocks-shaped, patient-specific mold and cast. The manufactured, life-sized phantom was used to simulate the GA puncture procedure and was validated by 13 endovascular specialists. The printed GA was visible in the fluoroscopy, allowing for a needle …	4
Pulmonary Embolism, acute	70	Patient-specific 3D printed pulmonary artery model with stimulation of peripheral pulmonary embolism for developing optimal computed tomography pulmonary angiography protocols	https://pubmed.ncbi.nlm.nih.gov/30788248/	Review/Other-Dx	N/A	The aim of this study was to utilize a 3D printed pulmonary model with simulation of small thrombus in the pulmonary arteries for development of optimal CTPA protocols.	No significant differences were found in SNR measurements among all CTPA protocols (P>0.05), regardless of kVp or pitch values used, although SNR was higher with 120 kVp and 0.9 and 2.2 pitch protocols than that in other protocols. The thrombi were detected in all images, with 70 kVp and 3.2 pitch protocol scored the lowest with a score of 3 by two observers, and images with other protocols were …	4
Nutcracker Syndrome	71	A minimally invasive alternative for the treatment of nutcracker syndrome using individualized three-dimensional printed extravascular titanium stents	https://pubmed.ncbi.nlm.nih.gov/31205104/	Review/Other-Tx	17	This study was designed to evaluate the clinical and radiographic outcomes of patients with nutcracker syndrome (NCS) who were treated with three-dimensional printing (3DP) extravascular titanium stents (EVTSs).	The mean duration of surgery was 75 ± 9 min, and the mean blood loss was 20 ± 5 mL. Computed tomography examinations revealed that the pre- and post-operative angle between the SMA and the aorta ranged from 18.7° ± 4.3° to 48.0° ± 8.8° (P < 0.05); in patients with left varicocele, the mean diameter of the left spermatic vein ranged from 3.7 ± 0.5 to 1.3 ± 0.2 mm (P < 0.05). Moreover, Doppler ultr…	4
	72	3D-Printed PEEK Extravascular Stent in the Treatment of Nutcracker Syndrome: Imaging Evaluation and Short-Term Clinical Outcome	https://pubmed.ncbi.nlm.nih.gov/32719785/	Review/Other-Tx	28	The purpose of this study was to report our experience and to assess the therapeutic value of 3D-printed PEEK (polyetheretherketone) extravascular stents in the treatment of NCS over a relatively short follow-up period.	Overall, the pre-operative and post-operative imaging results were significantly different, and we even found that venous engorgement immediately subsided after extravascular stenting during the operation. Although post-operative imaging data remained constant, we also found that LRV compression was eliminated due to the presence of the extravascular stent and that the blood flow within the stent…	4
	73	Two-Year Follow-up on Laparoscopic Three-Dimensional Printed Extravascular Stent Placement for Posterior Nutcracker Syndrome	https://www.ncbi.nlm.nih.gov/pmc/articles/PMC6278199/	Review/Other-Tx	1	Here, we present one case of PNS (posterior nutcracker syndrome) treated with three-dimensional (3D) printed extravascular stent placement using laparoscopy.	The duration of the operation was 140 min and the blood loss was 50 ml. The gross hematuria disappeared on the 23rd postoperative day. Repeat DUS and CT examinations were performed at 6, 12, and 24 months postoperatively, and the results revealed patent blood flow of the LRV (peak velocity 16 cm/s, 18 cm/s, and 18.5 cm/s, respectively, measured in the hilum portion, peak velocity within the stent…	4
Lymphadema	74	Design of lymphedema ultrasound phantom with 3D-printed patient-specific subcutaneous anatomy: A-mode analysis approach for early diagnosis	https://pubmed.ncbi.nlm.nih.gov/30471822/	Review/Other-Dx	N/A	Thus, in this work the printed honeycomb structures were used to fabricate the stage-specific ultrasound phantoms which have gelatin-based skin, fat, and muscle layers with a patient-specific honeycomb structure at each sub-stage. Using the lymphedema phantoms, B-mode examination was performed to verify their subcutaneous anatomy by comparing with CT venography images and to study fundamental fea…	The lymphedema phantoms showed similar subcutaneous anatomical features to those of patient's imagesin brightness mode (B-mode) ultrasound examination, and acoustic information originated from the stage-specific honeycomb structures was well represented in A-mode ultrasound examination. In particular, the A-mode wave form well represented stage-specific honeycomb information even with higher impe…	4
Congenital Vascular Malformations	75	Patient-specific three-dimensional printing for Kommerell's diverticulum	https://www.internationaljournalofcardiology.com/article/S0167-5273(17)36862-6/fulltext	Review/Other-Tx	5	The aim of this study was to explore the feasibility and impact of using patient-specific 3D-printed cardiac prototypes derived from computed tomography data on surgical decision-making and preoperative planning for Kommerell's diverticulum.	There was universal agreement among team members that the models provided a radical and novel 3D perspective into patient-specific aortic anatomy. Tactile experience of handling the prototypes provided valuable information similar to that obtained during direct intraoperative inspection. It allowed greater ease of understanding specific technical challenges and enabled detailed and accurate surgi…	4
	76	Three-dimensional printed prototypes refine the anatomy of post-modified Norwood-1 complex aortic arch obstruction and allow presurgical simulation of the repair	https://pubmed.ncbi.nlm.nih.gov/26590304/	Review/Other-Tx	1	We present a case of a 5-month old infant with complex obstruction at the neoaortic to transverse arch and descending aortic junction following the neonatal modified Norwood-1 procedure for hypoplastic left heart syndrome. Precise representation of the spatial relationships of anatomical structures was inevitable in surgical planning, and the 3D model allowed simulation of the procedure.	Creation of a rotatable digital (virtual) 3D model already offered indispensable anatomical information, i.e. twist of the arch anastomosis was revealed. Two prototypes were 3D-printed. A real life-sized solid model provided exact dimensions of the structures. A second, 3×-magnified hollow model was used to simulate the surgical approach and steps of the operation with high fidelity. ‘Autologous’…	4
	77	Three-dimensional printing for surgical planning of a double aortic arch case	https://pubmed.ncbi.nlm.nih.gov/32092176/	Review/Other-Tx	1	In this case report, we describe our experience with the use of 3D printing in a patient with symptomatic balanced DAA (double aortic arch), and how it influenced our surgical strategy.	We describe a patient with a balanced-type double aortic arch encircling trachea and esophagus. Considering the clinical symptoms, surgical decompression of these structures and defined aortic arch reconstruction was indicated. The 3D printed model revealed narrowing of the left aortic arch at the junction of the descending thoracic aorta that did not clearly appear on the conventional images rec…	4
	78	Three-dimensional printed degradable splint in the treatment of pulmonary artery sling associated with severe bilateral bronchus stenosis	https://pubmed.ncbi.nlm.nih.gov/30303052/	Review/Other-Tx	1	Our team developed a customised, degradable, three-dimensional printed splint and successfully applied it in the treatment of pulmonary artery sling associated with severe bilateral bronchus stenosis. We suggested that three-dimensional printing may be a novel and effective way to treat tracheobronchial stenosis and other diseases in children.	The surgery was successful, and the patient was discharged from our hospital 10 days later. To our knowledge, this is a novel and successful case in which a three-dimensional printed splint was used in a complex congenital cardiovascular disease associated with severe bronchus stenosis. The post-operative recovery period was particularly superior to typical tracheobronchial stenosis recovery peri…	4
	79	Three-dimensional Printing Facilitates Successful Endovascular Closure of a Type II Abernethy Malformation Using an Amplatzer Atrial Septal Occluder Device	https://pubmed.ncbi.nlm.nih.gov/28502889/	Review/Other-Tx	1	This report describes the first case of 3-dimensional printing used to facilitate single-session Amplatzer atrial septal occluder device closure of a type II Abernethy malformation. This report also highlights that, with the advent of 3-dimensional planning techniques, increasing complex endovascular procedures are possible, often obviating the need for more invasive open surgical techniques.	The present technical innovation describes the novel use of 3-dimensional printing for planning of portosystemic shunt closure. Three-dimensional printing has been previously described, and available data suggest that highly accurate models may be created for patient-specific simulation of both surgical and percutaneous interventions including treatment of hypertrophic cardiomyopathy, transcathet…	4
	80	Multidisciplinary preoperative simulatins to optimize surgical outcomes in a challenging case of the complete double aortic arch in the adult	https://pubmed.ncbi.nlm.nih.gov/32027400/	Review/Other-Tx	1	Here we present an original multidisciplinary approach aimed at optimizing decision making in a peculiar case of double aortic arch (DAA) presenting in an adult patient.	Patient-specific three-dimensional (3D) rapid prototype model of the aorta and trachea, manufactured by the laboratory for advanced prototyping. Preoperative CT images were preprocessed and segmented. A semi-automatic gradient-based level set technique implemented in VMTK software was employed and 3D surface models of the vessel lumen and tracheal lumen were created. The full-size physical model …	4
	81	Building 3D anatomical model of coiling of the internal carotid artery derived from CT angiographic data	https://pubmed.ncbi.nlm.nih.gov/27785571/	Review/Other-Dx	N/A	This study was aimed to recreate live patient arterial anomalies using new recent application of three-dimensional (3D) printed anatomical models. Another purpose of this study was to assess the effectuality of angiographic data derived from 3D virtual models of coiling of the internal carotid artery.	The coiling vascular models were manufactured life-size, with the original configuration based on the information obtained from 3D CT-A by a rapid prototyping technique.	4
	82	A three-dimensional color-printed system allowing complete modeling of arteriovenous malformations for surgical simulations	https://pubmed.ncbi.nlm.nih.gov/32418811/	Review/Other-Tx	N/A	The study aimed to develop a colored realistic AVM model using three-dimensional (3D) printing for surgical planning and research.	The 3D preoperative model determined the exact anatomy to figure out the carotid coiling configuration in space. Rapid prototyping is an advanced production process constructing physical objects directly from 3D computer-aided design models within 2 h.	4
Primary Vascular Tumor	83	A Case Series of Long-Term Surgical Outcomes of Primary Pulmonary Artery Sarcomas With Opportunities for 3D-Printed Models in Surgical Planning	https://pubmed.ncbi.nlm.nih.gov/33076737/	Review/Other-Tx	8	The endpoint was to validate 3DP model accuracy from original image sources for application in the teaching, patient-communication, and planning of hepatobiliary surgery.	The mean postoperative survival in this series was 3.8 ± 3.6 years (range, 1-11.9 years), with 2 radical surgical resection patients alive at 4.9 and 11.9 years, respectively. For those patients with incomplete resection, 3-dimensional (3D) models were created to demonstrate the advantage of a preoperative guide for a more complete resection and what it would entail. Six patients had local recurr…	4
Dialysis Fistulas/Grafts	84	A Methodology for Non-Invasive 3-D Surveillance of Arteriovenous Fistulae Using Freehand Ultrasound	https://pubmed.ncbi.nlm.nih.gov/29989923/	Review/Other-Tx	1	This paper presents a surveillance method for an arteriovenous fistula using a freehand three-dimensional (3-D) ultrasound system.	The results follow a patient with stenosis, undergoing surgery to have a stent placement. A surveillance scan was taken pre-surgery, postsurgery, and at a two-month follow-up. Vasculature changes are quantified using detailed analysis, and the benefits of using 3-D imaging are shown through 3-D printing and visualization.	4
Pre-clinical graft design	85	Nitric oxide-releasing vascular grafts: A therapeutic strategy to promote angiogenic activity and endothelium regneration	https://pubmed.ncbi.nlm.nih.gov/31059835/	Review/Other-Tx	N/A	The aim of this study is to develop 3d-printed SDVGs with a nitric oxide (NO)-releasing coating to improve the success rate of implantation	In this study, a composite NO-releasing coating was developed on 3d-printed vascular grafts. This coating can release NO in a controlled manner which mimics the native endothelium properties. The results showed that NO-releasing grafts enhance the migration rate of ECs which consequently accelerate tissue regeneration at the site of implantation.	4
	86	Fused deposition modelling for the development of drug loaded cardiovascular prosthesis	https://pubmed.ncbi.nlm.nih.gov/33484923/	Review/Other-Tx	N/A	In this work we propose the use of TPU filaments loaded with an antibiotic, RIF, for the production of anti-infective vascular grafts. a two-nozzle 3D printer was used to prepare vascular grafts containing more than one type of drug as a proof of concept.	This type of device containing multiple drugs can be used to prevent multiple complications of vascular grafts such as infections and blood clots formation. Indeed, the antimicrobial effect of these vascular grafts containing both drugs (1% RIF and 1% DIP) was also evaluated, and as observed in the Fig. 8I they showed a clear zone of inhibition. This strategy can be used to prepare grafts with a …	4
	87	Optimization of FDM 3D printing process parameters to produce haemodialysis curcumin-loaded vascular grafts	https://pubmed.ncbi.nlm.nih.gov/34642844/	Review/Other-Tx	N/A	In the current study, an optimized fused modelling deposition (FDM) 3D printing method has been validated, for the first time, to obtain cylindrical shaped fistulas. Printing parameters were evaluated for the manufacturing of fistulas using blank and 0.25% curcumin-loaded filaments that were produced by hot melt extrusion (HME).		4
Pre-clinical stent design	88	Evaluation of Nitinol Stents Using a 3-Dimensional Printed Superficial Femoral Artery Model: A Preliminary Study	https://pubmed.ncbi.nlm.nih.gov/26597246/	Observational-Tx	3	The objectives of this study were (1) to create normal and pathologic femoral artery models, (2) to run mechanical tests reproducing the stresses of the SFA, and (3) to study and compare Nitinol stents in those conditions.	In the 3 tests, all stents deployed in the models presented a kink during their evaluation. When tested alone, during the compression-bending and bending-compression-torsion tests, no plicature was observed. During the multiple bending test, the energy deployed to plicature for the stent tested alone was of 1.4 ± 0.10 and 2.84 ± 0.1 J compared with 9.7 ± 0.6 and 8.25 ± 0.6 J when deployed in the …	4
	89	Shape transformable bifurcated stents	https://pubmed.ncbi.nlm.nih.gov/30224641/	Review/Other-Tx	N/A	3D printing can produce patient-customizable objects, and SMPs can change their initially formed shape to the final desired shape through external stimulation. Using these two technologies, we examine the design and fabrication of bifurcated stents. This study presents a mock-up where blood vessels are fabricated using moulded silicon, which supports the effectiveness of the proposed method.	The use of 3D printers enabled us to develop stents that are exactly the negative replica of the blood vessel. This method will greatly increase the effectiveness of the proposed stent in areas where there are highly irregular forms of blood vessels.	4
	90	Radial Compressive Property and the Proof-of-Concept Study for Realizing Self-expansion of 3D Printing Polylactic Acid Vascular Stents with Negative Poisson's Ratio Structure	https://pubmed.ncbi.nlm.nih.gov/30082593/	Review/Other-Tx	25	The effects of stent diameter, wall thickness and geometric parameters of arrowhead NPR structure on radial compressive property of 3D-printed PLA vascular stent were studied.	The PLA stent could expand in both radial and longitudinal direction under recovery temperature. When the deformation temperature and recovery temperature were both 65 °C, the diameter recovery ratio of stent was more than 95% and the maximum could reach 98%. The length recovery ratio was above 97%. This indicated the feasibility of utilizing the shape memory effect (SME) of PLA to realize the ex…	4
	91	4D Printed Bifurcated Stents with Kirigami-Inspired Structures	https://pubmed.ncbi.nlm.nih.gov/31403626/	Review/Other-Tx	N/A	The purpose of this protocol is to clearly outline the steps involved in printing an SMP using a fused deposition modeling (FDM) printer. Additionally, techniques involved in deforming the printed bifurcated stents to the folded state, the insertion of the folded bifurcated stents to the target site, and the signaling and unfolding of the structure to its original shape are given in detail. The d…	In this protocol, we showed how to personally tailor the fabrication of the stent based on the exact geometry of the blood vessels. In doing so, we designed the stent so that the interior is made hollow and the surface tubular meshes will fold and return to the full unfolded configuration when activated. We have targeted bifurcated stents, which are typically used during operations with multiple …	4
	92	3D-Printed PCL/PLA Composite Stents: Towards a New Solution to Cardiovascular Problems	https://pubmed.ncbi.nlm.nih.gov/30208592/	Review/Other-Tx	N/A	Our work aims to produce PCL/PLA composite stents using a novel 3D tubular printer based on Fused Deposition Modelling (FDM).	Results proved that the 3D-printing process was highly suitable for producing composite stents (approximately 85–95% accuracy). Both PCL and PLA demonstrated their biocompatibility with PCL stents presenting an average cell proliferation of 12.46% and PLA 8.28% after only 3 days. Furthermore, the PCL/PLA composite stents demonstrated their potential in degradation, dynamic mechanical and expansio…	4
	93	3D-Printed Multidrug-Eluting Stent from Graphene-Nanoplatelet-Doped Biodegradable Polymer Composite	https://pubmed.ncbi.nlm.nih.gov/28322012/	Review/Other-Tx	N/A	This study introduces for the first time the feasibility of a patient-specific stenting process constructed from direct 3D segmentation of medical images using direct 3D printing of biodegradable polymer–graphene composite with dual drug incorporation.	An in silico analysis was performed to optimize the stent design for printing and its prediction of sustainability under force exerted by coronary artery inward or blood flow outward. It was found that PCL-GR stents represent superior mechanical properties under deforming forces. An in vitro analysis established the PCL-GR stents as nontoxic graft for cell growth during 120 h of treatment. An ex …	4
	94	Mechanical properties and degradation of drug eluted bioresobable vascular scaffolds prepared by three-dimensional printing technology	https://pubmed.ncbi.nlm.nih.gov/30897033/	Review/Other-Tx	N/A	It is hard for the traditional scaffold manufacturing process to meet the requirements of individualized treatment for vascular lesions, which requires different morphologies. Here, we used a new method of scaffold manufacturing, three-dimensional printing technology, to prepare bioresorbable vascular scaffolds.	The scaffolds produced by three-dimensional printing technology exhibited good mechanical properties and in vitro degradation performance. The results also suggested that these scaffolds could maintain effective radial strength after long-term degradation and sustained release of the drug.	4
	95	Biological and mechanical characterization of biodegradable carbonyl iron powder/polycaprolactone composite material fabricated using three-dimensional printing for cardiovascular stent application	https://pubmed.ncbi.nlm.nih.gov/32605430/	Review/Other-Tx	N/A	The concept of development of polymeric composite material for vascular implants is to provide enough support to the vessel and to restore the vessel in the natural state after degradation. In this research, the polycaprolactone composite materials (carbonyl iron powder/polycaprolactone) were developed by reinforcement of the 0%–2% of carbonyl iron powder using the solvent cast three-dimensional …	The results revealed that the materials developed were biocompatible, less hemolytic, and having non-thrombogenic properties indicating the promising applications in the field of cardiovascular applications.	4
	96	3D-Printed Sugar-Based Stents Facilitating Vascular Anastomosis	https://pubmed.ncbi.nlm.nih.gov/30375196/	Review/Other-Tx	N/A	In this study, sugar glass is used to 3D print stents with tunable dissolution rate that prevent clot formation and can hold tissues together during the anastomosis process. The sugar composition is optimized to achieve suitable tissue adhesion, dissolution rate, printability, and clot prevention.	The stents were completely dissolvable and their rate of dissolution and mechanical properties were tunable by changing the material composition. The sutures could hold the vessels in place during the suturing process and prevent the possibility of back-suturing during microsurgeries. The stents prevented thrombosis and blood leakage during the procedure. The 3D printing process that enabled us t…	4
	97	A new process for customized patient-specific aortic stent graft using 3D printing technique	https://pubmed.ncbi.nlm.nih.gov/31937437/	Review/Other-Tx	N/A	Using RPSC-CF technology, 3D printing is used in this study to print customized aortic stent cores with soluble materials, then the core is coated with polymer multiple times to form a multi-layer film.	Customized stent grafts with proper biocompatibility and mechanical properties were successfully fabricated based on rapid prototyping sacrificial core-coating forming (RPSC-CF) technique. Film was prepared from polyether PU. The film's thickness was 0.185 mm, increasing the aortic stent scaffold burst pressure to greater than 70 kPa, which is a safe and reliable level for a device to be implante…	4
	98	4D Printing of Shape Memory Vascular Stent Based on βCD-g-Polycaprolactone	https://pubmed.ncbi.nlm.nih.gov/34121258/	Experimental-Tx	N/A	Herein, we prepare a novel photocurable star polymer as 4D-printing ink, which is composed of βCD core and 21 PCL arms with acrylate end group. The 4D-printed stent possesses high mechanical properties and shape memory effect, suitable degradation rate, good biocompatibility, and drug-sustained release.	In this study, a drug-loaded vascular stent was successfully prepared by 4D printing. The novel star polymer which is composed of β-CD core and 21 PCL arms was applied as the printing ink for the stent printing, and the acrylated end group of each arm allows the photopolymerization to yield the crosslinked polymer c-PCL with high performance. The feature of structure and chemical nature of β-CD a…	4
Vascular Simulation	99	Steady Flow in a Patient-Averaged Inferior Vena Cava-Part I: Particle Image Velocimetry Measurements at Rest and Exercise Conditions	https://pubmed.ncbi.nlm.nih.gov/30411228/	Review/Other-Dx	N/A	We provide particle image velocimetry (PIV) measurements of flow in a patient-averaged IVC geometry under idealized conditions typical of those used in the preclinical evaluation of IVC filters.	Measurements in the infrarenal IVC reveal that flow profiles are blunter in the sagittal plane (minor axis) than in the coronal plane (major axis). Peak in-plane velocity magnitudes are 4.9 cm/s and 27 cm/s under the rest and exercise conditions, respectively. Flow profiles are less parabolic and exhibit more inflection points at the higher flow rate. Bimodal velocity peaks are also observed in t…	4
	100	Steady Flow in a Patient-Averaged Inferior Vena Cava-Part II: Computational Fluid Dynamics Verification and Validation	https://pubmed.ncbi.nlm.nih.gov/30446978/	Review/Other-Dx	N/A	We perform verification and validation of CFD simulations in a patient-averaged anatomical model of the IVC.	Using unstructured hexahedral meshes ranging in size from 800,000 to 102.5 million computational cells, we demonstrate that a coarse mesh may be used to resolve the gross flow patterns and velocity distribution in the IVC. A finer mesh is, however, required to obtain asymptotic mesh convergence of swirl and mixing in the IVC, as quantified by the local normalized helicity, LNH, and the volume-ave…	4
	101	The design and fabrication of two portal vein flow phantoms by different methods	https://pubmed.ncbi.nlm.nih.gov/24506653/	Review/Other-Dx	N/A	This study outlines the design and fabrication of durable portal vein flow phantoms based on a study of industrial casting materials performed in a previous phase of the project where small samples of the materials were imaged with Ultrasound and in magnetic resonance imaging (MRI) and computed tomography (CT) systems.	Solid body silicone and thin walled latex flow phantoms can be successfully fabricated using the commercially available CAD software tools and rapid prototyping methods presented.	4
	102	Design of anthropomorphic flow phantoms based on rapid prototyping of compliant vessel geometries	https://pubmed.ncbi.nlm.nih.gov/23791354/	Review/Other-Tx	N/A	The aim of this work is to devise an efficient framework for developing anthropomorphic flow phantoms to support application development efforts in vascular ultrasound. We have been working with the proposition that direct fabrication of authentic vessel geometries can be realized using computer-aided rapid prototyping (RP) technologies like stereolithography in view of their increasing technical…	Specifically, we have determined that, with the use of compliant photopolymers as wall material, stereolithography can be used to consistently produce elastic vessel tubes with thin walls (0.8 mm in our case) and arbitrary geometries (stenotic and ulcerated carotid bifurcation models were considered in this work). By coupling these vessel tubes with an agar-based tissue-mimicking material and con…	4
	103	A Brush-Spin-Coating Method for Fabricating In Vitro Patient-Specific Vascular Models by Coupling 3D-Printing	https://pubmed.ncbi.nlm.nih.gov/33263929/	Review/Other-Dx	N/A	We developed an improved and easily implemented method by combining 3D printing and brush-spin-coating processes to produce a transparent silicone model of uniform or varied thickness	The different thicknesses of the manufactured tubes could be well controlled, with the relative standard deviations being 5.6 and 8.1% for the straight and aneurysm tubes, respectively. Despite of the diameter changing from 33 to 20 mm in the patient-specific aorta, the thickness of the fabricated aortic model remains almost the same along the longitudinal direction with a lower standard deviatio…	4
	104	Single-step stereolithography of complex anatomical models for optical flow measurements	https://pubmed.ncbi.nlm.nih.gov/15868804/	Review/Other-Dx	N/A	We employ recently available transparent RP resins and eliminate time-consuming casting and chemical curing steps from the traditional approach	Stereolithographic model printing with our procedure is now a direct single-step process, enabling faster geometric replication of complex computational fluid dynamics (CFD) models for exact experimental validation studies. This methodology is specifically applied to the in vitro flow modeling of patient-specific total cavopulmonary connection (TCPC) morphologies.	4
	105	Physics-driven CFD modeling of complex anatomical cardiovascular flows-a TCPC case study	https://pubmed.ncbi.nlm.nih.gov/15868719/	Review/Other-Dx	N/A	This study reports on the experience gained from an ongoing integrated CFD modeling effort aimed at developing an advanced numerical simulation tool capable of accurately predicting flow characteristics in an anatomically correct total cavopulmonary connection (TCPC).	An exact replica of the computational geometry was built using transparent rapid prototyping. Following the same approach as in earlier studies on idealized models, flow structures, pressure drops, and energy losses were assessed both numerically and experimentally, then compared. Numerical studies were performed with both a first-order accurate commercial software and a recently developed, secon…	4
	106	Closure technique after carotid endarterectomy influences local hemodynamics	https://pubmed.ncbi.nlm.nih.gov/24657293/	Review/Other-Tx	N/A	Meta-analysis supports patch angioplasty after carotid endarterectomy (CEA); however, studies indicate considerable variation in practice. The hemodynamic effect of a patch is unclear and this study attempted to elucidate this and guide patch width selection.	The four groups comprised 8 normal carotid arteries, 6 primary closures, 6 trimmed patches, and seven 8-mm patches. Flow visualization identified flow separation and recirculation at the bifurcation increased with a patch and was related to the patch width. Computational fluid dynamic identified that primary closure had the fewest areas of low WSS or elevated OSI but did have mild common carotid …	4
	107	The mechanics of spiral flow: Enhanced washout and transport	https://pubmed.ncbi.nlm.nih.gov/31211870/	Review/Other-Tx	N/A	As a result of the pathogenic potential of low WSS (wall shear stress) regions, the research reported herein aims to elucidate the washout capabilities of spiral flow in idealized angled conduits with well-defined recirculation zones. Furthermore, the impact of spiral flow modulation on the size of the recirculation zone will be explored in detail.	Physical models of the angled conduits and spiral flow-inducer were 3D-printed to facilitate ultrasound visualization. Compared to straight flow, spiral flow generated by the flow-inducer significantly cleared the recirculation/stasis zones at the corners of the angled conduits. CFD simulations demonstrated that past a geometry-dependent threshold, increased helical content improved washout, deno…	4
	108	Development of an ultrasound-capable phantom with patient-specific 3D-printed vascular anatomy to simulate peripheral endovascular interventions	https://pubmed.ncbi.nlm.nih.gov/32585296/	Review/Other-Tx	N/A	Aim of the project was the construction of a phantom that combines ultrasound capabilities and the possibility to simulate peripheral endovascular interventions.	Compared to the flow properties of a human artery (male; age 28) the perfused phantom shows realistic flow properties in the duplex-ultrasound (Fig. 3). The flow curve inside the 3D-printed vessel is monophasic, while the flow curve of the human artery shows a typical triphasic flow profile of a peripheral artery. The feasibility of the phantom to simulate a peripheral endovascular intervention w…	4
	109	Computational Pre-surgical Planning of Arterial Patch Reconstruction: Parametric Limits and In Vitro Validation	https://www.ncbi.nlm.nih.gov/pmc/articles/PMC6097742/	Review/Other-Dx	1	In this paper, we present a pre-surgical, computer-aided surgical patch design framework for great arteries having arbitrary 3D stenosis sections. The proposed framework is validated through the actual surgical patch reconstructions performed on rapid-prototype replicas.		4
	110	Fabrication of Low-Cost Patient-Spcific Vascular Models for Particle Image Velocimetry	https://pubmed.ncbi.nlm.nih.gov/31098919/	Review/Other-Dx	N/A	We aim to implement and test the use of poly-vinyl alcohol (PVA) in a lost-core casting technique to create low-cost, patient-specific models for particle image velocimetry (PIV).	Mean geometric differences in circumference along the inlet centerline and the mean surface difference in the aneurysm between the final Silicone Model and the desired STL Print geometry were statistically insignificant (0.6 mm, 95% CI [- 1.4, 2.8] and 0.3 mm 95% CI [- 0.1, 0.7], respectively). Particle illumination within each model was successful. The cost of one 10 cm × 10 cm × 5 cm model was …	4
	111	CFD and PTV steady flow investigation in an anatomically accurate abdominal aortic aneurysm	https://pubmed.ncbi.nlm.nih.gov/19045924/	Observational-Dx	N/A	The purpose of this study is to examine the feasibility of velocity measurements by particle tracking velocimetry (PTV) in realistic AAA models. Computed tomography and rapid prototyping were combined to digitize and construct a silicone replica of a patient-specific AAA.	Velocity differences of about 1% in all three directions existed mainly within the AAA sack. Pressure revealed similar variations, with the sparser mesh predicting larger values. PTV velocity measurements were taken along the abdominal aorta and showed good agreement with the numerical data. The results within the aneurysm neck and sack showed average velocity variations of about 5% of the mean i…	3
	112	Computational numerical analysis of different cannulation methods during cardiopulmonary bypass of type A aortic dissection model based on computational fluid dynamics	https://pubmed.ncbi.nlm.nih.gov/33987365/	Experimental-Tx	1	The aim of the present study was to use a numerical simulation based on computational fluid dynamics (CFD) to analyze the difference of different cannulation methods on hemodynamics characteristic in a type A aortic dissection (TAAD) model.	In condition A, the total flow of branches of the aortic arch was 2,009.5 mL/min (AAC), 1,855.47 mL/min (IAC), and 1,648.03 mL/min (FAC). All cannulation methods improved left renal blood perfusion. However, in relation to blood flow in the right renal artery, FAC showed the highest blood flow (105 mL/min). The results in condition B were similar to those of condition A. The velocity, shear stres…	4
Modeling, other	113	A methodology for developing anisotropic AAA phantoms via additive manufacturing	https://pubmed.ncbi.nlm.nih.gov/28454907/	Review/Other-Tx	N/A	The objective of this work is to apply multi-material Additive Manufacturing (3D printing) technology for manufacturing idealized AAA replicas that display anisotropic behavior.	Different composites were fabricated and the phantom specimens were characterized by biaxial tensile tests while using a constitutive model to fit the experimental data. One composite was chosen to manufacture the phantom based on having the same mechanical properties as those reported in the literature for human AAA tissue; the strain energy and anisotropic index were compared to make this choic…	4
	114	Experimental and computational investigation of the patient-specific abdominal aortic aneurysm pressure field	https://pubmed.ncbi.nlm.nih.gov/24460046/	Review/Other-Tx	N/A	The objective of the present manuscript is three-fold: (i) to study the detailed pressure field inside a patient-specific abdominal aortic aneurysm (AAA) model experimentally and numerically and discuss its clinical relevance, (ii) to validate a number of possible numerical model options and their ability to predict the experimental pressure field and (iii) to compare the spatial pressure drop in…	The relative pressure difference from experiments obtained with the best performing model (unsteady laminar simulation) was ∼1.1% for the AAA model without ILT and ∼15.4% for the AAA model with ILT (using Reynolds Stress Model).	4
	115	Detecting Regional Stiffness Changes in Aortic Aneurysmal Geometries Using Pressure-Noormalized Strain	https://pubmed.ncbi.nlm.nih.gov/28728780/	Review/Other-Dx	N/A	We implemented a non-rigid image registration method to visualize the pressure-normalized strain within vascular tissues and adapted it to measure total strain over an entire cardiac cycle. We validated the algorithm’s performance with both simulated ultrasound images with known principal strains and anatomically accurate heterogeneous polyvinyl alcohol cryogel vessel phantoms.	Our results indicated that pressure-normalized strain could be used to identify spatial variations in vessel tissue stiffness. The results of this investigation were sufficiently encouraging to warrant a clinical study measuring abdominal aortic pressure-normalized strain in a patient population with aneurysmal disease.	4
	116	3D-Printed Tissue-Mimicking Phantoms for Medical Imaging and Computational Validation Applications	https://pubmed.ncbi.nlm.nih.gov/28804733/	Review/Other-Tx	N/A	In the current study we investigate the use of 3D printing to produce tissue-mimicking phantoms. The performance of two flexible 3D-printed materials, FullCure TangoPlus FLX930 and HeartPrint Flex, are benchmarked against several poly(dimethylsiloxane) (PDMS) Sylgard elastomers.	Phantom wall displacements under pulsatile loading conditions were observed, showing good correlation to fluid–structure interaction simulations and regions of peak wall stress predicted by finite element analysis	4
	117	Aortic aneurysm: construction of a life-size model by rapid prototyping	https://pubmed.ncbi.nlm.nih.gov/11265074/	Review/Other-Dx and Tx	N/A	The purpose of this study was to use this technology to produce a life-size AAA model.	Two polished, stereolithographic models were produced, one to scale and the other 3 mm larger (Fig.1).The oversized model was used to make a twopiece outer mold with a filling funnel and alignment/support tabs (Fig. 2). These two pieces of this mold were assembled over the scale model, thus we obtained a three-piece cast with an annular interval of 3 mm between the external surface of the scale m…	4
	118	Flexible tubular replicas of abdominal aortic aneurysms	https://pubmed.ncbi.nlm.nih.gov/12137288/	Review/Other-Tx	N/A	The aim of this study was to manufacture life-size, flexible, tubular replicas of human abdominal aortic aneurysms and the associated vasculature, suitable for use in a training simulator for endovascular procedures	The use of the replicas in the training simulator was demonstrated. In total ten silicone rubber models were produced. When connected into the training simulator and perfused at arterial pressure it was possible to deploy an endovascular stent under fluoroscopic control and to perform angiography.	4
	119	A Brush-Spin-Coating Method for Fabricating In Vitro Patient-Specific Vascular Models by Coupling 3D-Printing	https://pubmed.ncbi.nlm.nih.gov/33263929/	Review/Other-Dx and Tx	N/A	In this study, we developed an improved and easily implemented method by combining 3D printing and brush-spin-coating processes to produce a transparent silicone model of uniform or varied thickness.	The different thicknesses of the manufactured tubes could be well controlled, with the relative standard deviations being 5.6 and 8.1% for the straight and aneurysm tubes, respectively. Despite of the diameter changing from 33 to 20 mm in the patient-specific aorta, the thickness of the fabricated aortic model remains almost the same along the longitudinal direction with a lower standard deviatio…	4
Atherosclerosis, other	120	Patient specific biomodel of the whole aorta - the importance of calcified plaque removal	https://pubmed.ncbi.nlm.nih.gov/22090178/	Review/Other-Dx	N/A	This paper describes a method for creating a patient specific replica of the whole aorta.	The median (interquartile range) difference between diameters obtained from CTA- and RP plaster-model at 19 predefined locations was 0.5 mm (1 mm) which corresponds to a relative median difference of 4.6% (7.0%). The average wall thickness of the silicone model was 3.5 mm. The elasticity property and performance during intervention was good with an acceptable transparency.	4
	121	Recapitulating atherogenic flow disturbances and vascular inflammation in a perfusable 3D stenosis model	https://pubmed.ncbi.nlm.nih.gov/32650321/	Review/Other-Dx	N/A	We report a novel circular microfluidic stenosis model that recapitulates atherogenic flow-mediated endothelial dysfunction and blood-endothelial cell (EC) interactions in vitro.	2D and 3D stenosis microchannels with different constriction geometries were fabricated using 3D printing to study flow disturbances under varying severity of occlusion and wall shear stresses (100 to 2000 dynecm-2). Experimental and fluid simulation results confirmed the presence of pathological shear stresses in the stenosis region, and recirculation flow post stenosis.	4
	122	Investigation of pulsatile flowfield in healthy thoracic aorta models	https://pubmed.ncbi.nlm.nih.gov/19890715/	Review/Other-Dx	N/A	Since fundamental fluid mechanics are important for the understanding of the blood flow in the cardiovascular circulatory system of the human body aspects, a joint experimental and numerical study was conducted in this study to determine the distributions of wall shear stress and pressure and oscillatory WSS index, and to examine their correlation with the aortic disorders, especially dissection.	The predicted locations of the maxima of WSS and the wall pressure can be then correlated with that of the thoracic aorta dissection, and thereby may lead to a useful biological significance. The numerical results also suggest that the effects of low WSS and high OSI tend to cause wall thickening occurred along the inferior wall of the aortic arch and the anterior wall of the brachiocephalic arte…	4
	123	3D Printed Biomodels for Flow Visualization in Stenotic Vessels: An Experimental and Numerical Study	https://pubmed.ncbi.nlm.nih.gov/32485816/	Review/Other-Dx	N/A	A hemodynamic study in idealized stenotic and healthy coronary arteries is presented by applying both numerical and in vitro approaches through computational fluid dynamics simulations and a high-speed video microscopy technique, respectively.	The results showed that the biomodel printed with a resolution of 50 μm was able to most accurately visualize flow due to its lowest roughness values (Ra = 1.8 μm). The flow experimental results showed a qualitatively good agreement with the blood flow numerical data, providing a clear observation of recirculation regions when the diameter reduction reached 60%.	4
	124	Three-Dimensional Printing for Procedure Rehearsal/Simulation/Planning in Interventional Radiology	https://pubmed.ncbi.nlm.nih.gov/30765070/	Review/Other-Dx	N/A	The purpose of this manuscript is to provide physicians with an update on currently available 3D reconstruction software as well as printers and materials.	Our initial experience using this technology is introduced based on a specific case of developing a 3D printed aorta for a patient with severe stenosis of the abdominal aorta.	4
